# Supplementary material for: Barriers and Enablers in Implementing Technology-Enabled Care for Older Adults in Rural and Remote Settings: A Scoping Review
Source: Int J Environ Res Public Health. 2026 May 27;23(6):713. doi: 10.3390/ijerph23060713 (PMC13300442; doi:10.3390/ijerph23060713)
Supplement: Supplementary file 1 [file ijerph-23-00713-s001.zip]

Archive with 2 entries (2 files):
- ijerph-4274131-supplementary.pdf
- ijerph-4274131 - scoping - PRISMA-Checklist.pdf
